# Supplementary material for: An Immunohistochemistry-Based Molecular Subtyping Approach for Capturing Clinical Outcome Heterogeneity in Bladder Cancer
Source: Diagnostics (Basel). 2026 Jun 30;16(13):2055. doi: 10.3390/diagnostics16132055 (PMC13360000; doi:10.3390/diagnostics16132055)
Supplement: Supplementary file 1 [file diagnostics-16-02055-s001.zip]

Archive with 1 entries (1 files):
- diagnostics-4237802-supplementary.pdf
